# Supplementary material for: Primuladongchuanensis (Primulaceae), a new species from northern Yunnan, China
Source: PhytoKeys. 2019 Aug 29;130:171–81. doi: 10.3897/phytokeys.130.35047 (PMC6728386; doi:10.3897/phytokeys.130.35047)
Supplement: XML Treatment for Primula dongchuanensis [file phytokeys.130.35047-treatment1.xml]

<!DOCTYPE tp:taxon-treatment
  PUBLIC "-//TaxonX//DTD Taxonomic Treatment Publishing DTD v0 20100105//EN" "tax-treatment-NSO.dtd">
<tp:taxon-treatment xmlns:tp="http://www.plazi.org/taxpub"><tp:treatment-meta><kwd-group><label>Taxon classification</label><kwd><named-content xmlns:xlink="http://www.w3.org/1999/xlink" content-type="kingdom">Plantae</named-content></kwd><kwd><named-content xmlns:xlink="http://www.w3.org/1999/xlink" content-type="order">Ericales</named-content></kwd><kwd><named-content xmlns:xlink="http://www.w3.org/1999/xlink" content-type="family">Primulaceae</named-content></kwd></kwd-group><mixed-citation publication-type="journal"><person-group><name><surname>Wu</surname><given-names>Zhi-Kun</given-names></name><name><surname>Zhao</surname><given-names>Fu-Wei</given-names></name><name><surname>Chen</surname><given-names>Jia-Hui</given-names></name><name><surname>Huang</surname><given-names>Yuan</given-names></name></person-group><article-title><italic><tp:taxon-name><tp:taxon-name-part taxon-name-part-type="genus" reg="Primula">Primula</tp:taxon-name-part> <tp:taxon-name-part taxon-name-part-type="species" reg="dongchuanensis">dongchuanensis</tp:taxon-name-part></tp:taxon-name></italic> (<tp:taxon-name><tp:taxon-name-part taxon-name-part-type="family">Primulaceae</tp:taxon-name-part></tp:taxon-name>), a new species from northern Yunnan, China</article-title><source>PhytoKeys</source><day>29</day><month>8</month><year>2019</year><volume>130</volume><fpage>171</fpage><lpage>181</lpage><pub-id pub-id-type="doi">10.3897/phytokeys.130.35047</pub-id></mixed-citation></tp:treatment-meta><tp:nomenclature><tp:taxon-name><object-id xmlns:xlink="http://www.w3.org/1999/xlink" content-type="arpha" xlink:type="simple">0B7E8E4305AF5F14A9B2FC3FE15C8680</object-id>
            <tp:taxon-name-part taxon-name-part-type="genus" reg="Primula">Primula</tp:taxon-name-part>
            <tp:taxon-name-part taxon-name-part-type="species" reg="dongchuanensis">dongchuanensis</tp:taxon-name-part>
            <object-id xmlns:xlink="http://www.w3.org/1999/xlink" content-type="ipni" xlink:type="simple">urn:lsid:ipni.org:names:77201399-1</object-id>
          </tp:taxon-name><tp:taxon-authority>Z.K.Wu &amp; Yuan Huang</tp:taxon-authority><tp:taxon-status xmlns:xlink="http://www.w3.org/1999/xlink" xlink:type="simple">sp. nov.</tp:taxon-status><xref ref-type="fig" rid="F1">Figs 1</xref><xref ref-type="fig" rid="F2">, 2</xref><xref ref-type="fig" rid="F3">, 3A</xref></tp:nomenclature><tp:treatment-sec sec-type="diagnosis" id="SECID0ETMAC"><title>Diagnosis.</title><p>The new species most resembles <italic><tp:taxon-name><tp:taxon-name-part taxon-name-part-type="genus" reg="Primula">P.</tp:taxon-name-part> <tp:taxon-name-part taxon-name-part-type="species" reg="aurantiaca">aurantiaca</tp:taxon-name-part></tp:taxon-name></italic>, sharing a similar flower color, leaf shape, efarinose and glabrous, and long calyx parted below the middle. But it can be distinguished by having much smaller statue, inflorescence raceme, scapes nearly obsolete at early anthesis and deep yellow flowers. The main morphological differences between <italic><tp:taxon-name><tp:taxon-name-part taxon-name-part-type="genus" reg="Primula">P.</tp:taxon-name-part> <tp:taxon-name-part taxon-name-part-type="species" reg="dongchuanensis">dongchuanensis</tp:taxon-name-part></tp:taxon-name></italic> and <italic><tp:taxon-name><tp:taxon-name-part taxon-name-part-type="genus" reg="Primula">P.</tp:taxon-name-part> <tp:taxon-name-part taxon-name-part-type="species" reg="aurantiaca">aurantiaca</tp:taxon-name-part></tp:taxon-name></italic> are summarized in Table <xref ref-type="table" rid="T1">1</xref>.</p><table-wrap id="T1" position="float" orientation="portrait"><label>Table 1.</label><caption><p>Morphological and phenological comparisons between <italic><tp:taxon-name><tp:taxon-name-part taxon-name-part-type="genus" reg="Primula">Primula</tp:taxon-name-part> <tp:taxon-name-part taxon-name-part-type="species" reg="dongchuanensis">dongchuanensis</tp:taxon-name-part></tp:taxon-name></italic> and <italic><tp:taxon-name><tp:taxon-name-part taxon-name-part-type="genus" reg="Primula">P.</tp:taxon-name-part> <tp:taxon-name-part taxon-name-part-type="species" reg="aurantiaca">aurantiaca</tp:taxon-name-part></tp:taxon-name></italic>.</p></caption><table id="TID0ET2AE" rules="all"><tbody><tr><th rowspan="1" colspan="1">Characters</th><th rowspan="1" colspan="1">
                    <italic><tp:taxon-name><tp:taxon-name-part taxon-name-part-type="genus" reg="Primula">P.</tp:taxon-name-part> <tp:taxon-name-part taxon-name-part-type="species" reg="dongchuanensis">dongchuanensis</tp:taxon-name-part></tp:taxon-name></italic>
                  </th><th rowspan="1" colspan="1">
                    <italic><tp:taxon-name><tp:taxon-name-part taxon-name-part-type="genus" reg="Primula">P.</tp:taxon-name-part> <tp:taxon-name-part taxon-name-part-type="species" reg="aurantiaca">aurantiaca</tp:taxon-name-part></tp:taxon-name></italic>
                  </th></tr><tr><td rowspan="1" colspan="1">Leaf blade</td><td rowspan="1" colspan="1">3–6 × 2.0–3.5 cm</td><td rowspan="1" colspan="1">4–15 × 1.8–5.0 cm</td></tr><tr><td rowspan="1" colspan="1">Scape</td><td rowspan="1" colspan="1">scape nearly obsolete at early anthesis, elongating to 10 cm at late flowering</td><td rowspan="1" colspan="1">scape 4.5–15 cm at anthesis, elongating to 30 cm in fruit</td></tr><tr><td rowspan="1" colspan="1">Inflorescence</td><td rowspan="1" colspan="1">inflorescences 6–20-flowered arising from leaf rosette at early anthesis, elongating to 10 cm with 2–8 flowers forming solitary racemes at late flowering</td><td rowspan="1" colspan="1">umbels 2–4(–6), superimposed, 6–15-flowered</td></tr><tr><td rowspan="1" colspan="1">Pedicels</td><td rowspan="1" colspan="1">pedicel green, 1–3 cm long, glabrous</td><td rowspan="1" colspan="1">pedicel reddish, 0.3–1.0 cm long, glabrous</td></tr><tr><td rowspan="1" colspan="1">Bracts</td><td rowspan="1" colspan="1">1–2, linear</td><td rowspan="1" colspan="1">1, linear</td></tr><tr><td rowspan="1" colspan="1">Flower color</td><td rowspan="1" colspan="1">deep yellow</td><td rowspan="1" colspan="1">deep reddish orange</td></tr><tr><td rowspan="1" colspan="1">Flowering time</td><td rowspan="1" colspan="1">late April to early June</td><td rowspan="1" colspan="1">late May to early July</td></tr></tbody></table></table-wrap></tp:treatment-sec><tp:treatment-sec sec-type="material" id="SECID0EJCAE"><title>Type.</title><p>CHINA. Yunnan: Jiaozi Snow Mountain, Dongchuan district, ca. 3860 m, <named-content xmlns:xlink="http://www.w3.org/1999/xlink" content-type="dwc:verbatimCoordinates" xlink:type="simple"><named-content content-type="geo-json" specific-use="{&#34;type&#34;:&#34;Point&#34;,&#34;coordinates&#34;:[102.929167,26.157500]}" id="NCID0ESCAE" xlink:type="simple">102°55.75'E, 26°9.45'N</named-content></named-content>, July 2016, <italic>Z. K. Wu &amp; Yuan Huang, ZKWu2016060</italic> (holotype: <named-content xmlns:xlink="http://www.w3.org/1999/xlink" content-type="dwc:institutional_code" xlink:type="simple">KUN</named-content>!; isotype: <named-content xmlns:xlink="http://www.w3.org/1999/xlink" content-type="dwc:institutional_code" xlink:type="simple">KUN</named-content>!).</p><!--PageBreak --></tp:treatment-sec><tp:treatment-sec sec-type="description" id="SECID0EEDAE"><title>Description.</title><p>Perennial efarinose herb, glabrous, with a short root stock and 5–10 robust fibrous roots. Leaves forming a dense rosette, leaf blade obovate-oblong to oblanceolate, 3–6 × 2.0–3.5 cm, base attenuate, decurrent to petiole, margin erose-denticulate, apex rounded, petiole slightly differentiated to 1/3 as long as leaf blade; <!--PageBreak -->Scapes nearly obsolete with “compressed” 6–20-flowered inflorescences arising from leaf rosette at early anthesis, elongating up to 10 cm with 2–8 flowers forming solitary racemes at late flowering; bracts 1–2, linear, 1.0–1.8 cm long, glabrous. Pedicel 1–3 cm, glabrous. Flowers heterostylous. Calyx tubular-campanulate, 6–9 mm long, lobed to 1/2 of its length; lobes lanceolate, each with one prominent midvein, acuminate at apex. Corolla deep yellow; limb 1.2–1.8 cm wide; lobes oblong-obovate, emarginate. Pin flowers: corolla tube 0.8–1.2 cm long; stamens ca. 5 mm above base of corolla tube; style ca. 9 mm. Thrum flowers: corolla tube 0.9–1.4 cm long; stamens ca. <!--PageBreak -->1.2 cm above base of corolla tube; style ca. 5 mm. Capsule subglobose, ca. 4 mm in diameter, ca. as long as calyx.</p><fig id="F1" position="float" orientation="portrait"><object-id xmlns:xlink="http://www.w3.org/1999/xlink" content-type="doi" xlink:type="simple">10.3897/phytokeys.130.35047.figure1</object-id><object-id xmlns:xlink="http://www.w3.org/1999/xlink" content-type="arpha" xlink:type="simple">DB451B92B74454B08E3F32EBFE1533D2</object-id><label>Figure 1.</label><caption><p><italic><tp:taxon-name><tp:taxon-name-part taxon-name-part-type="genus" reg="Primula">Primula</tp:taxon-name-part> <tp:taxon-name-part taxon-name-part-type="species" reg="dongchuanensis">dongchuanensis</tp:taxon-name-part></tp:taxon-name></italic> sp. nov. <bold>A</bold> Habit <bold>B</bold> Calyx and corolla <bold>C</bold> Calyx <bold>D</bold> Thrum flower <bold>E</bold> Pin flower <bold>F</bold> Bract.</p></caption><graphic xmlns:xlink="http://www.w3.org/1999/xlink" xlink:href="phytokeys-130-171-g001.jpg" position="float" orientation="portrait" xlink:type="simple" id="oo_327915.jpg"><uri content-type="original_file" xlink:type="simple">https://binary.pensoft.net/fig/327915</uri></graphic></fig></tp:treatment-sec><tp:treatment-sec sec-type="phenology" id="SECID0ESEAE"><title>Phenology.</title><p>Flowering occurs from late April to early June; fruiting from July to August.</p></tp:treatment-sec><tp:treatment-sec sec-type="distribution" id="SECID0EXEAE"><title>Distribution and ecology.</title><p><italic><tp:taxon-name><tp:taxon-name-part taxon-name-part-type="genus" reg="Primula">P.</tp:taxon-name-part> <tp:taxon-name-part taxon-name-part-type="species" reg="dongchuanensis">dongchuanensis</tp:taxon-name-part></tp:taxon-name></italic> is only known from the type locality in northern Yunnan, China. The plant has been found on alpine meadow and forest margin at elevation of ca. 3800–4000 m (Fig. <xref ref-type="fig" rid="F2">2</xref>), associated with <!--PageBreak --><!--PageBreak --><italic><tp:taxon-name><tp:taxon-name-part taxon-name-part-type="genus" reg="Sibbaldia">Sibbaldia</tp:taxon-name-part> <tp:taxon-name-part taxon-name-part-type="species" reg="purpurea">purpurea</tp:taxon-name-part></tp:taxon-name></italic><tp:taxon-name><tp:taxon-name-part taxon-name-part-type="genus" reg="Sibbaldia"/><tp:taxon-name-part taxon-name-part-type="species" reg="purpurea"/><tp:taxon-name-part taxon-name-part-type="infraspecific-rank">var.</tp:taxon-name-part> <tp:taxon-name-part taxon-name-part-type="variety" reg="macropetala">macropetala</tp:taxon-name-part></tp:taxon-name> (Murav.) T.T.Yu &amp; C.L.Li, <italic><tp:taxon-name><tp:taxon-name-part taxon-name-part-type="genus" reg="Oxygraphis">Oxygraphis</tp:taxon-name-part> <tp:taxon-name-part taxon-name-part-type="species" reg="glacialis">glacialis</tp:taxon-name-part></tp:taxon-name></italic> (Fisch. ex DC) Bunge, <italic><tp:taxon-name><tp:taxon-name-part taxon-name-part-type="genus" reg="Androsace">Androsace</tp:taxon-name-part> <tp:taxon-name-part taxon-name-part-type="species" reg="rigida">rigida</tp:taxon-name-part></tp:taxon-name></italic> Hand.-Mazz. and <italic><tp:taxon-name><tp:taxon-name-part taxon-name-part-type="genus" reg="Primula">Primula</tp:taxon-name-part> <tp:taxon-name-part taxon-name-part-type="species" reg="faberi">faberi</tp:taxon-name-part></tp:taxon-name></italic> Oliv.</p><fig id="F2" position="float" orientation="portrait"><object-id xmlns:xlink="http://www.w3.org/1999/xlink" content-type="doi" xlink:type="simple">10.3897/phytokeys.130.35047.figure2</object-id><object-id xmlns:xlink="http://www.w3.org/1999/xlink" content-type="arpha" xlink:type="simple">778FE4D6F9B55B3DA902F2E36B79082B</object-id><label>Figure 2.</label><caption><p><italic><tp:taxon-name><tp:taxon-name-part taxon-name-part-type="genus" reg="Primula">Primula</tp:taxon-name-part> <tp:taxon-name-part taxon-name-part-type="species" reg="dongchuanensis">dongchuanensis</tp:taxon-name-part></tp:taxon-name></italic> sp. nov. <bold>A, B</bold> Habit in early flowering <bold>C, D</bold> Habit in late flowering <bold>E</bold> specimen of late flowering <bold>F</bold> dissected corolla showing the anthers and stigma, pin flower (left) and thrum flower (right).</p></caption><graphic xmlns:xlink="http://www.w3.org/1999/xlink" xlink:href="phytokeys-130-171-g002.jpg" position="float" orientation="portrait" xlink:type="simple" id="oo_327916.jpg"><uri content-type="original_file" xlink:type="simple">https://binary.pensoft.net/fig/327916</uri></graphic></fig></tp:treatment-sec><tp:treatment-sec sec-type="etymology" id="SECID0EJIAE"><title>Etymology.</title><p>The epithet of the new species is derived from the name of Dongchuan in northern Yunnan, where the new species was discovered and collected.</p></tp:treatment-sec><tp:treatment-sec sec-type="Vernacular name" id="SECID0EOIAE"><title>Vernacular name.</title><p>Chinese mandarin: dong chuan bao chun (东川报春)</p></tp:treatment-sec><tp:treatment-sec sec-type="Molecular evidence" id="SECID0ETIAE"><title>Molecular evidence.</title><p>The phylogenetic tree obtained from <abbrev xmlns:xlink="http://www.w3.org/1999/xlink" xlink:title="Maximum likelihood" id="ABBRID0EZIAE" xlink:type="simple">ML</abbrev> analysis is shown in Figure <xref ref-type="fig" rid="F4">4</xref>. Phylogenetic analysis showed that the new species clustered with other sampled species of sect. <tp:taxon-name><tp:taxon-name-part taxon-name-part-type="genus" reg="Primula"/><tp:taxon-name-part taxon-name-part-type="section" reg="Proliferae">Proliferae</tp:taxon-name-part></tp:taxon-name> and together formed monophyletic clade with a strong support (UFBoot value = 100%, SHaLRT value = 100%), which indicates it is a member of sect. <tp:taxon-name><tp:taxon-name-part taxon-name-part-type="genus" reg="Primula"/><tp:taxon-name-part taxon-name-part-type="section" reg="Proliferae">Proliferae</tp:taxon-name-part></tp:taxon-name>, and the tree shows that <italic><tp:taxon-name><tp:taxon-name-part taxon-name-part-type="genus" reg="Primula">P.</tp:taxon-name-part> <tp:taxon-name-part taxon-name-part-type="species" reg="dongchuanensis">dongchuanensis</tp:taxon-name-part></tp:taxon-name></italic> is well differentiated from its close relatives; this is consistent with its special morphological characters in sect. <tp:taxon-name><tp:taxon-name-part taxon-name-part-type="genus" reg="Primula"/><tp:taxon-name-part taxon-name-part-type="section" reg="Proliferae">Proliferae</tp:taxon-name-part></tp:taxon-name>.</p></tp:treatment-sec><tp:treatment-sec sec-type="conservation status" id="SECID0EHKAE"><title>Conservation status.</title><p>Currently, <italic><tp:taxon-name><tp:taxon-name-part taxon-name-part-type="genus" reg="Primula">P.</tp:taxon-name-part> <tp:taxon-name-part taxon-name-part-type="species" reg="dongchuanensis">dongchuanensis</tp:taxon-name-part></tp:taxon-name></italic> is only known from the top of Jiaozi Snow Mountain in a single population with fewer than 1000 individuals on ca. 2000 m<sup>2</sup> occupancy along the alpine meadow. Although there is no obvious population change observed, the original habitat suffered severely from over-grazing based on three field expeditions conducted in 2011, 2016 and 2019. Living collections introduced to Lijiang alpine botanical garden in 2011 were able to flower and set seeds in the following two years, but no individuals were flowering after the fourth year. Other ex-situ conservation actions, such as seed banking, may apply to secure conservation of this unique <italic><tp:taxon-name><tp:taxon-name-part taxon-name-part-type="genus" reg="Primula">Primula</tp:taxon-name-part></tp:taxon-name></italic> species. According to the guideline of IUCN red list criteria (<xref ref-type="bibr" rid="B9">IUCN 2017</xref>), this new species is assessed as ‘Vulnerable’ (VU D1).</p></tp:treatment-sec><tp:treatment-sec><!--Section generated to contain objects referenced in tp:taxon-treatment.--><fig id="F3" position="float" orientation="portrait"><object-id xmlns:xlink="http://www.w3.org/1999/xlink" content-type="doi" xlink:type="simple">10.3897/phytokeys.130.35047.figure3</object-id><object-id xmlns:xlink="http://www.w3.org/1999/xlink" content-type="arpha" xlink:type="simple">E192FBF40DEF574A857B76EF6629313B</object-id><label>Figure 3.</label><caption><p><italic><tp:taxon-name><tp:taxon-name-part taxon-name-part-type="genus" reg="Primula">P.</tp:taxon-name-part> <tp:taxon-name-part taxon-name-part-type="species" reg="dongchuanensis">dongchuanensis</tp:taxon-name-part></tp:taxon-name></italic> and four of its close species <bold>A</bold><italic><tp:taxon-name><tp:taxon-name-part taxon-name-part-type="genus" reg="Primula">P.</tp:taxon-name-part> <tp:taxon-name-part taxon-name-part-type="species" reg="dongchuanensis">dongchuanensis</tp:taxon-name-part></tp:taxon-name></italic><bold>B</bold><italic><tp:taxon-name><tp:taxon-name-part taxon-name-part-type="genus" reg="Primula">P.</tp:taxon-name-part> <tp:taxon-name-part taxon-name-part-type="species" reg="aurantiaca">aurantiaca</tp:taxon-name-part></tp:taxon-name></italic><bold>C</bold><italic><tp:taxon-name><tp:taxon-name-part taxon-name-part-type="genus" reg="Primula">P.</tp:taxon-name-part> <tp:taxon-name-part taxon-name-part-type="species" reg="cockburniana">cockburniana</tp:taxon-name-part></tp:taxon-name></italic><bold>D</bold><italic><tp:taxon-name><tp:taxon-name-part taxon-name-part-type="genus" reg="Primula">P.</tp:taxon-name-part> <tp:taxon-name-part taxon-name-part-type="species" reg="chungensis">chungensis</tp:taxon-name-part></tp:taxon-name></italic><bold>E</bold><italic><tp:taxon-name><tp:taxon-name-part taxon-name-part-type="genus" reg="Primula">P.</tp:taxon-name-part> <tp:taxon-name-part taxon-name-part-type="species" reg="pulverulenta">pulverulenta</tp:taxon-name-part></tp:taxon-name></italic>.</p></caption><graphic xmlns:xlink="http://www.w3.org/1999/xlink" xlink:href="phytokeys-130-171-g003.jpg" position="float" orientation="portrait" xlink:type="simple" id="oo_327917.jpg"><uri content-type="original_file" xlink:type="simple">https://binary.pensoft.net/fig/327917</uri></graphic></fig><fig id="F4" position="float" orientation="portrait"><object-id xmlns:xlink="http://www.w3.org/1999/xlink" content-type="doi" xlink:type="simple">10.3897/phytokeys.130.35047.figure4</object-id><object-id xmlns:xlink="http://www.w3.org/1999/xlink" content-type="arpha" xlink:type="simple">8D5B44F5CFC3542283F69C4AB0268C39</object-id><label>Figure 4.</label><caption><p>Maximum likelihood tree of new <italic><tp:taxon-name><tp:taxon-name-part taxon-name-part-type="genus" reg="Primula">Primula</tp:taxon-name-part></tp:taxon-name></italic> species and other <italic><tp:taxon-name><tp:taxon-name-part taxon-name-part-type="genus" reg="Primula">Primula</tp:taxon-name-part></tp:taxon-name></italic> species based on nuclear ITS, chloroplast <italic>matK</italic> and <italic>trnH-psbA</italic> combined sequenced data, constructed by IQ-TREE under the GTR+G model, clade supports were reported as Shimodaira-Hasegawa approximate Likelihood Ratio Test (SH-alRT)/Ultrafast Bootstrap Approximation (UFBoot), each estimated by 10000 replicates, and only support value more than 50% were reported.</p></caption><graphic xmlns:xlink="http://www.w3.org/1999/xlink" xlink:href="phytokeys-130-171-g004.jpg" position="float" orientation="portrait" xlink:type="simple" id="oo_327918.jpg"><uri content-type="original_file" xlink:type="simple">https://binary.pensoft.net/fig/327918</uri></graphic></fig></tp:treatment-sec><ref-list><ref id="B9"><mixed-citation xmlns:xlink="http://www.w3.org/1999/xlink" xlink:type="simple"><institution xlink:type="simple">IUCN</institution> (<year>2017</year>) Guidelines for Using the IUCN Red List Categories and Criteria. Version 13. Prepared by the Standards and Petitions Subcommittee of the IUCN Species Survival Commission.</mixed-citation></ref></ref-list></tp:taxon-treatment>
